# Supplementary material for: The Effect of Vitamin D Supplementation in Pregnant Women with Overweight and Obesity: A Randomised Controlled Trial
Source: Nutrients. 2023 Dec 31;16(1):146. doi: 10.3390/nu16010146 (PMC10780523; doi:10.3390/nu16010146)
Supplement: Supplementary file 1 [file nutrients-16-00146-s001.zip]

Archive with 1 entries (1 files):
- nutrients-2766731-supplementary.pdf
